# Supplementary material for: Effect of Soil Type and In Vitro Proliferation Conditions on Acclimation and Growth of Willow Shoots Micropropagated in Continuous Immersion Bioreactors
Source: Plants (Basel). 2022 Dec 27;12(1):132. doi: 10.3390/plants12010132 (PMC9823317; doi:10.3390/plants12010132)
Supplement: Supplementary file 1 [file plants-12-00132-s001.zip]

Archive with 1 entries (1 files):
- plants-2104908-supplementary.pdf
